# Supplementary material for: Impact of prelacteal feeds and neonatal introduction of breast milk substitutes on breastfeeding outcomes: A systematic review and meta‐analysis
Source: Matern Child Nutr. 2022 Apr 30;18(Suppl 3):e13368. doi: 10.1111/mcn.13368 (PMC9113480; doi:10.1111/mcn.13368)
Supplement: Supplementary file 1 — Supporting information. [file MCN-18-e13368-s008.xlsx]

## Sheet: meta-analysis_before_ORtoRR
Online Appendix A. Meta-Analysi data set.
id	id_analysis	author	year	country	design	outcome	outcome_final	outcome_final_meaning	regression_analysis	impact_measure	measure_adj	ll_adj	ul_adj	sample_size	plf_type	plf_type_code
#5125	1	Balogun et al.	2016	Nigeria	prospective	bf_exclusive_cessation_before3mo	2	BF_excl_cess_under_6_mo	cox_regression	HR	2.93	1.49	5.77	194	any	1
#5133	2	Bruun et al.	2016	Denmark	prospective	bf_cessation_before4mo	1	BF_any_cess_under_6_mo	logistic_regression	OR	3.13	1.85	5.31	499	milk	2
#5118	3	Patil et al.	2015	Multi-country	prospective	bf_partial_noBF_1mo	2	BF_excl_cess_under_6_mo	logistic_regression	OR	1.48	1.04	2.1	2053	any	1
#5500	4	Richard et al.	2021	Multi-country	prospective	transition_partialBF_before6mo	2	BF_excl_cess_under_6_mo	cox_regression	HR	1.18	0.96	1.44	1470	any	2
#5370	5	Qiu et al.	2010	China	prospective	bf_cessation_before6mo	1	BF_any_cess_under_6_mo	cox_regression	HR	1.713	1.29	2.274	1485	water	3
#5092	6	Raheem et al.	2014	Maldives	prospective	bf_cessation_before6mo	1	BF_any_cess_under_6_mo	logistic_regression	OR	6	1.64	21.8	458	milk	2
#5393	7	Forster et al.	2006	Australia	prospective	bf_any_6mnth	3	BF_any_under_6_mo	logistic_regression	OR	0.43	0.3	0.62	418	milk	2
#4988	8	Hossain et al.	1994	Egypt	prospective	bf_exclusive_11weeks	5	BF_excl_under_6_mo	logistic_regression	OR	0.12	0.04	0.37	149	any	1
#5332	9	Qiu et al.	2007	China	prospective	bf_any_discharge	3	BF_any_under_6_mo	logistic_regression	OR	0.115	0.055	0.238	638	any	1
#6408	10	Alikasifoglu et al.	2001	Turkey	prospective	bf_exclusive_duration_4mo	2	BF_excl_cess_under_6_mo	cox_regression	HR	1.4253	1.0775	1.8854		any	1
#6523	11	Chantry et al.	2014	United States	prospective	bf_cessation_byday60	1	BF_any_cess_under_6_mo	logistic_regression	OR	4.4	2.2	8.7	393	milk	2
#6730	12	Dennis et al.	2019	Canada	prospective	bf_exclusive_6mnth	5	BF_excl_under_6_mo	logistic_regression	OR	0.9	0.54	1.49	447	milk	2
#6777	13	McCoy et al.	2020	United States	prospective	bf_duration_1to6mnth	1	BF_any_cess_under_6_mo	cox_regression	HR	8.2	5.6	12.1	5310	milk	2
#6777	13	McCoy et al.	2020	United States	prospective	bf_duration_firstyear	4	BF_any_cess_1_y	cox_regression	HR	6.1	4.9	7.5	5310	milk	2
#6503	14	Parry et al.	2013	Hong Kong (China)	prospective	bf_cessation	4	BF_any_cess_1_y	cox_regression	HR	1.51	1.27	1.8	1246	milk	2
#6844	15	Semenic et al.	2008	Canada	prospective	bf_exclusive_to6mnths	2	BF_excl_cess_under_6_mo	cox_regression	HR	1.4	1.01	1.96	178	milk	2
#7830	16	Sheehan et al.	1999	Canada	prospective	bf_duration_≥6wks	1	BF_any_cess_under_6_mo	logistic_regression	OR	2.49	1.25	4.98	193	milk	2
#6815	17	Sheehan et al.	2006	Canada	prospective	bf_cessation_by4wks	1	BF_any_cess_under_6_mo	logistic_regression	OR	2.4	1.39	4.17	647	milk	2
#6559 –	18	Tarrant et al.	2015	Hong Kong (China)	prospective	bf_cessation	4	BF_any_cess_1_y	cox_regression	HR	1.29	1.14	1.46	2560	milk	2
#6559 –	18	Tarrant et al.	2015	Hong Kong (China)	prospective	bf_cessation	4	BF_any_cess_1_y	cox_regression	HR	1.68	1.49	1.9	2560	milk	2
#6559 –	18	Tarrant et al.	2015	Hong Kong (China)	prospective	bf_cessation	4	BF_any_cess_1_y	cox_regression	HR	1.73	1.39	2.16	2560	milk	2
#6559 –	18	Tarrant et al.	2015	Hong Kong (China)	prospective	bf_cessation	2	BF_excl_cess_under_6_mo	cox_regression	HR	1.22	1.1	1.36	2560	milk	2
#6559 –	18	Tarrant et al.	2015	Hong Kong (China)	prospective	bf_cessation	2	BF_excl_cess_under_6_mo	cox_regression	HR	1.47	1.32	1.64	2560	milk	2
#6559 –	18	Tarrant et al.	2015	Hong Kong (China)	prospective	bf_cessation	2	BF_excl_cess_under_6_mo	cox_regression	HR	1.69	1.38	2.07	2560	milk	2
#6594	19	Zakarija-Grkovic et al.	2016	Croatia	prospective	bf_exclusive_6mnths	5	BF_excl_under_6_mo	logistic_regression	OR	0.489	0.232	1.033	740	milk	2
#6594	19	Zakarija-Grkovic et al.	2016	Croatia	prospective	bf_exclusive_6mnths	3	BF_any_under_6_mo	logistic_regression	OR	1.459	0.808	2.634	740	milk	2
#5270	20	Zarshenas et al.	2020	Iran	prospective	bf_full_cessation_before6mnths	1	BF_any_cess_under_6_mo	cox_regression	HR	1.31	1.07	1.61	700	any	1
#5270	20	Zarshenas et al.	2020	Iran	prospective	bf_full_cessation_before6mnths	1	BF_any_cess_under_6_mo	cox_regression	HR	3.15	2.59	3.83	700	milk	2
#9531	21	Cardoso et al.	2010	Chile	prospective	bf_exclusive_1mnth	2	BF_excl_cess_under_6_mo	logistic_regression	RR	1.54	1.01	2.35	201	any	1
1	22	McDonald et al.	2010	Australia	prospective	bf_full_cessation_before6mnths	2	BF_excl_cess_under_6_mo	logistic_regression	OR	1.52	1.09	2.12	839	milk	2
1	22	McDonald et al.	2010	Australia	prospective	bf_any_cessation_before6mnths	1	BF_any_cess_under_6_mo	logistic_regression	OR	1.64	1.14	2.35	839	milk	2
2	23	Agboado et al.	2010	England	prospective	bf_duration	1	BF_any_cess_under_6_mo	cox_regression	HR	1.5	1.26	1.79	2074	milk	2
8	24	Dashti et al.	2014	Kuwait	prospective	bf_any_cessation_during6mnths	1	BF_any_cess_under_6_mo	cox_regression	HR	0.59	0.31	1.13	345	any	1
9	25	Raghavan et al.	2014	India	prospective	bf_exclusive_cessation_6wks	2	BF_excl_cess_under_6_mo	logistic_regression	OR	2.96	1.09	8.06	246	milk	2
10	26	Hruschka et al.	2003	Guatemala	prospective	bf_full_cessation_upto6mnths	1	BF_any_cess_under_6_mo	cox_regression	HR	1.49	1.05	2.11	328	any	1
	27	Dennis et al.	2014	Canada	prospective	bf_exclusive_6mnths	5	BF_excl_under_6_mo	logistic_regression	OR	0.26	0.18	0.38	726	any	1
	27	Dennis et al.	2014	Canada	prospective	bf_exclusive_6mnths	5	BF_excl_under_6_mo	logistic_regression	OR	0.26	0.13	0.5	348	any	1
