# Supplementary material for: Impact of prelacteal feeds and neonatal introduction of breast milk substitutes on breastfeeding outcomes: A systematic review and meta‐analysis
Source: Matern Child Nutr. 2022 Apr 30;18(Suppl 3):e13368. doi: 10.1111/mcn.13368 (PMC9113480; doi:10.1111/mcn.13368)
Supplement: Supplementary file 4 — Supporting information. [file MCN-18-e13368-s007.xlsx]

## Sheet: BMS
Supplemental Table 4. BMS studies quality assesment matrix.
		JBI Critical Appraisal Checklist for Cohort Studies
Author	Year	1. Were the two groups similar and recruited from the same population? Y/N/Unclear/NA	1. Reasons	2. Were the exposures measured similarly to assign people to both exposed and unexposed groups? Y/N/Unclear/NA	2. Reasons	3. Was the exposure measured in a valid and reliable way? Y/N/Unclear/NA	3. Reasons	4. Were confounding factors identified? Y/N/Unclear/NA	4. Reasons	5. Were strategies to deal with confounding factors stated? Y/N/Unclear/NA	5. Reasons	6. Were the groups/participants free of the outcome at the start of the study (or at the moment of exposure)? Y/N/Unclear/NA	6. Reasons	7. Were the outcomes measured in a valid and reliable way? Y/N/Unclear/NA	7. Reasons	8. Was the follow up time reported and sufficient to be long enough for outcomes to occur? Y/N/Unclear/NA	8. Reasons	9. Was follow up complete, and if not, were the reasons to loss to follow up described and explored? Y/N/Unclear/NA	9. Reasons	10. Were strategies to address incomplete follow up utilized? Y/N/Unclear/NA	10. Reasons	11. Was appropriate statistical analysis used? Y/N/Unclear/NA	11. Reasons
Barría et al.	1990	Unclear	All participants were from the same population Inclusion/exclusion criteria not clearly described It was not clear whether the two groups selected for comparison were similar except for exposure	Unclear	The exposure was not clearly defined It was unclear whether the exposure was measured similarly to assign people to both exposed and unexposed groups.	Unclear	It was unclear how and when the exposure was measured.	No	Confounders were not identified	No	Strategies to deal with confounding factors were not stated	NA	NA	Unclear	Outcomes were not clearly defined Unclear whether measurement was appropriate	Yes	Participants followed up one year postpartum	Unclear	The % loss to follow up was unclear	Unclear	Loss to follow up was unclear, thus it was unclear whether strategies to address incomplete follow up were needed. It was not specified whether strategies were used to address incomplete follow up	No	Student's t-test
Bunik et al.	2010	Unclear	All participants were from the same population Inclusion/exclusion criteria clearly described It was not clear whether the two groups selected for comparison were similar except for exposure	Unclear	It wasn't clear how BMS were defined nor how they were measured.	Unclear	The exposure variable of BMS was not well defined nor was it described how it was measured or when.	Unclear	It seems that confounders were controlled for based on the multivariate logistic regression, but it wasn't clear what or how those confounders were idenfied.	Yes	Controlled for confounding factors in analysis	NA	NA	Unclear	The authors stated, "Outcomes were assessed by maternal report over the telephone at 1, 3, and 6 months postpartum. During calls, it was assessed whether the mother was doing any breastfeeding or predominantly breastfeeding. Because we had no mothers who exclusively breastfed consistent with the World Health Organization definitions, we used ‘‘any breastfeeding’’ and a modified definition of ‘‘pr…	Yes	Outcomes were collected up to 6 months	No	Loss to follow up was < 15% at 1 month but > 25% at 6 months Since the attrition rate at 6 months was > 15%, this was not within the acceptable range of attrition and thus it was necessary to investigate attrition bias. Reasons for loss to follow up were not described or explored	No	Strategies to address incomplete follow up were not used	Yes	Multivariate logistic regression
Dennis et al.	2014	Unclear	All participants were from the same population (i.e., mothers were recruited from 12 hospitals) Inclusion/exclusion criteria clearly described It was not clear whether the two groups selected for comparison were similar except for exposure	Unclear	It wasn't clear how BMS were defined nor how they were measured.	Unclear	The exposure variable of BMS was not well defined nor was it described how it was measured or when.	Yes	Multiple confounders were identified	Yes	Controlled for confounding factors in analysis	NA	NA	Unclear	Clear definition How it was measured unclear; recall period unclear	No	Followed up through 16 weeks postpartum	No	Loss to follow up was 18% Since the attrition rate was > 15%, this was not within the acceptable range of attrition and thus it was necessary to investigate attrition bias. Reasons for loss to follow up were described	Unclear	It was not specified whether strategies were used to address incomplete follow up	Yes	Multivariate logistic regression
Flaherman et al.	2013	Unclear	All participants were from the same population (i.e., mothers were recruited from one hospital) Inclusion/exclusion criteria clearly described It was not clear whether the two groups selected for comparison were similar except for exposure	Unclear	The exposure was infant formula at 1 week, but it wasn't clear how infant formula was defined or how it was measured.	Unclear	The exposure variable of BMS was not well defined nor was it described how it was measured or when.	No	Confounders were not identified	No	Did not use strategies to deal with confounding factors	NA	NA	Unclear	BF outcomes were not clearly defined. Not clearly explained how or when they were measured; recall period not described	No	Followed up through 3 months postpartum	Yes	Loss to follow up was 5.7% Since the attrition rate was < 15%, this was within the acceptable range of attrition and thus it was unnecessary to investigate attrition bias.	NA	Since the attrition rate was < 15%, it was unnecessary to use strategies to address incomplete follow up	No	Chi-square
Giovannini et al.	2005	Unclear	All participants were from the same population (i.e., mothers were recruited across Italy as part of a national survey) Inclusion/exclusion criteria clearly described It was not clear whether the two groups selected for comparison were similar except for exposure	Yes	Assessed via questionnaire BMS: Early introduction of formula was defined as the mother’s introducing formula within the first month of delivery	Unclear	Early introduction of formula was well defined (the mother’s introduction of formula within the first month of delivery). However, it wasn't clear how BMS were measured.	Yes	Multiple confounders were identified	Yes	Controlled for confounding factors in analysis	NA	NA	Unclear	WHO BF definitions were used. Unclear how BF outcomes were measured; recall period unclear	Yes	Followed up through 12 months postpartum	Yes	Loss to follow up was 14% Since the attrition rate was < 15%, this was within the acceptable range of attrition and thus it was unnecessary to investigate attrition bias. There were no difference in characteristics between those that were lost to follow-up and those who remained in the study.	NA	Since the attrition rate was < 15%, it was unnecessary to use strategies to address incomplete follow up	Yes	Multivariate logistic regression
Grossman et al.	1990	Unclear	All participants were from the same population (i.e., mothers were recruited from one hospital) Inclusion/exclusion criteria clearly described It was not clear whether the two groups selected for comparison were similar except for exposure	Unclear	It wasn't clear how BMS were defined nor how they were measured.	Unclear	The exposure variable of BMS was not well defined nor was it described how it was measured or when.	No	Confounders were not identified	No	Did not use strategies to deal with confounding factors	NA	NA	Unclear	BF outcomes were not well defined How outcomes were measured was unclear; recall period unclear	Yes	Authors stated, "[Women] were telephoned 6 weeks post partum to determine the method of infant feeding then, and those still breast-feeding were contacted monthly until complete weaning had occurred." Mothers followed up up to 6 months postpartum	Yes	Loss to follow up was 3% Since the attrition rate was < 15%, this was within the acceptable range of attrition and thus it was unnecessary to investigate attrition bias.	NA	Since the attrition rate was < 15%, it was unnecessary to use strategies to address incomplete follow up	No	Chi-square
Hill et al.	1997	Unclear	All participants were not from the same population (i.e., mothers were recruited across two phases and differed in the hospitals where they were recruited from) Inclusion/exclusion criteria clearly described It was not clear whether the two groups selected for comparison were similar except for exposure	Unclear	Mothers in both phases had their feeding in the first weeks assessed differently, therefore it was assumed that the exposures were measured differently across phases. However, BMS was assessed at 2 weeks and it wasn't clear how it was assessed.	Unclear	The exposure variable of BMS was not well defined nor was it described how it was measured or when.	No	Confounders were not identified	No	Did not use strategies to deal with confounding factors	NA	NA	Unclear	BF outcomes not clearly defined It wasn't clear how outcomes were measured or when they were measured	No	Follow-up was until 20 weeks postpartum	Unclear	Loss to follow up not described	Unclear	Loss to follow up was unclear, thus it was unclear whether strategies to address incomplete follow up were needed. It was not specified whether strategies were used to address incomplete follow up	No	Chi-square
Marques et al.	2001	Unclear	All participants were from the same population (i.e., mothers from 4 towns in Northern Brazil were recruited) Inclusion/exclusion criteria clearly described It was not clear whether the two groups selected for comparison were similar except for exposure	Yes	BMS: Stated as “Other milk”, which was defined as nonbreast milk with or without added cereal. Maternal self-reported information on the feeding of supplemental foods was obtained at each interview	Unclear	Maternal self-reported information on the feeding of supplemental foods was obtained at each interview and used to tell when the child was introduced to non-BM foods/liquids and when BF ended. However, it wasn't clear what measures were used to assess BMS.	No	Confounders were not identified	No	Did not use strategies to deal with confounding factors	NA	NA	Unclear	BF outcomes were defined Not clearly described how outcomes were assessed	Yes	Followed up through 12 months postpartum	No	Loss to follow up was 21% Since the attrition rate was > 15%, this was not within the acceptable range of attrition and thus it was necessary to investigate attrition bias. Reasons for loss to follow up were not described or explored	Unclear	It was not specified whether strategies were used to address incomplete follow up	No	Mann-Whitney comparison of means
Perez-Escamilla et al.	1993	Unclear	All participants were not from the same population (i.e., mothers were recruited from two separate hospitals, one with rooming in and one without rooming in) Inclusion/exclusion criteria clearly described It was not clear whether the two groups selected for comparison were similar except for exposure	Yes	The feeding mode 1 week after delivery was determined based on the 24 hr infant food recall for the day prior to the interview. ‘Early bottle' meant the bottle containing a liquid breast-milk substitute already introduced by 1 week. The variable 'early bottle' was included to compare subjects who were partially vs fully breastfeeding 1 week after delivery.	Yes	BMS (early bottle): The feeding mode 1 week after delivery was determined based on the 24 hr infant food recall for the day prior to the interview. ‘Early bottle' meant the bottle containing a liquid breast-milk substitute already introduced by 1 week. The variable 'early bottle' was included to compare subjects who were partially vs fully breastfeeding 1 week after delivery.	Yes	Multiple confounders were identified	Yes	Controlled for confounding factors in analysis	NA	NA	Unclear	Clear definition provided Unclear whether measurement was appropriate	No	Followup was approximately 4.5 months (135 days)	Yes	Loss to follow up was < 10% Since the attrition rate was < 15%, this was within the acceptable range of attrition and thus it was unnecessary to investigate attrition bias.	NA	Since the attrition rate was < 15%, it was unnecessary to use strategies to address incomplete follow up	Yes	Multivariate logistic regression
Qiu et al.	2010	Unclear	All participants were from the same population (i.e., mothers were recruited from 3 hospitals). Inclusion/exclusion criteria clearly described. It was not clear whether the two groups selected for comparison were similar except for exposure	Yes	BMS: Measured in the analyses as "consume water within 1 month vs after 1 month" Data from all participants were collected via the same quesitonnaire	Unclear	Questionnaire was based on validated and reliable instruments that have been extensively used in cohort studies on breastfeeding in China and other countries. The questionnaire was translated and backtranslated by professionals. Appropriateness and cultural relevance were confirmed via focus groups. However, the specific questions asked to measure BMS and the recall period were not described.	Yes	Multiple confounders were identified	Unclear	Unclear whether strategies to deal with confounding factors were used	NA	NA	Unclear	BF outcomes were clearly defined; study adopted definitions used in a previous study There wasn't any description about how the outcome was measured and recall period is unclear	Yes	Mothers were followed through 6 months postpartum	Unclear	Loss to follow up not described	Unclear	Loss to follow up was unclear, thus it was unclear whether strategies to address incomplete follow up were needed. It was not specified whether strategies were used to address incomplete follow up	Yes	Cox proportional hazards regression
