# Supplementary material for: Impact of prelacteal feeds and neonatal introduction of breast milk substitutes on breastfeeding outcomes: A systematic review and meta‐analysis
Source: Matern Child Nutr. 2022 Apr 30;18(Suppl 3):e13368. doi: 10.1111/mcn.13368 (PMC9113480; doi:10.1111/mcn.13368)
Supplement: Supplementary file 5 — Supporting information. [file MCN-18-e13368-s001.xlsx]

## Sheet: Prelacteals
Supplemental Table 3. Prelacteals studies quality assesment matrix.		JBI Critical Appraisal Checklist for Cohort Studies
Author	Year	1. Were the two groups similar and recruited from the same population? Y/N/Unclear/NA	1. Reasons	2. Were the exposures measured similarly to assign people to both exposed and unexposed groups? Y/N/Unclear/NA	2. Reasons	3. Was the exposure measured in a valid and reliable way? Y/N/Unclear/NA	3. Reasons	4. Were confounding factors identified? Y/N/Unclear/NA	4. Reasons	5. Were strategies to deal with confounding factors stated? Y/N/Unclear/NA	5. Reasons	6. Were the groups/participants free of the outcome at the start of the study (or at the moment of exposure)? Y/N/Unclear/NA	6. Reasons	7. Were the outcomes measured in a valid and reliable way? Y/N/Unclear/NA	7. Reasons	8. Was the follow up time reported and sufficient to be long enough for outcomes to occur? Y/N/Unclear/NA	8. Reasons	9. Was follow up complete, and if not, were the reasons to loss to follow up described and explored? Y/N/Unclear/NA	9. Reasons	10. Were strategies to address incomplete follow up utilized? Y/N/Unclear/NA	10. Reasons	11. Was appropriate statistical analysis used? Y/N/Unclear/NA	11. Reasons
Agboado et al.	2010	Unclear	All participants were recruited from the same population (i.e., mothers were recruited from two buroughs) Inclusion/exclusion criteria not clearly described It was not clear whether the two groups selected for comparison (i.e., formula in hospital group, no formula in hospital group) were similar except for exposure status	Unclear	Assessment of infant formula supplementation in hospital was not described	Unclear	It wasn't clear how hospital supplementation was measured or when it was measured or how it was defined	Yes	Multiple confounders were identified	Yes	Dropped variables; controlled for confounding factor in analysis	NA	NA	Unclear	WHO definitions used Unclear whether measurement was appropriate	Yes	Followed through 6 months	Yes	Loss to follow up was 5% Since the attrition rate was < 15%, this was within the acceptable range of attrition and thus it was unnecessary to investigate attrition bias.	NA	Since the attrition rate was < 15%, it was unnecessary to use strategies to address incomplete follow up	Yes	Survival analysis, Cox regression
Alikasifoglu et al.	2001	Unclear	All participants were recruited from the same population (i.e., the well-child unit in the Dept of Peds at Cerrahpasa Medical School in Turkey) Inclusion/exclusion criteria clearly described It was not clear whether the two groups selected for comparison (i.e., those who received hospital supplementation and those who didn't receive hospital supplementation) were similar except for exposure status	Unclear	While it was described that mothers were asked about formula, water, or other liquid supplementation, it wasn't described clearly how hospital supplementation was measured or defined.	Unclear	It wasn't clear how hospital supplementation was measured, when it was measured or how it was defined	Yes	Multiple confounders were identified	Yes	Controlled for confounding factors in analysis	NA	NA	Unclear	WHO definition used for EBF Unclear whether measurement was appropriate It was not clear how mothers were asked about formula, water, other liquid supplementation and other foods. Not clear what time frame was referenced.	No	Mothers were followed up for 4 months	Yes	Loss to follow up was 8% Since the attrition rate was < 15%, this was within the acceptable range of attrition and thus it was unnecessary to investigate attrition bias	NA	Since the attrition rate was < 15%, it was unnecessary to use strategies to address incomplete follow up	Yes	Bivariate analyses, survival analyses, Cox regression
Balogun et al.	2016	Unclear	All participants were recruited from the same population (i.e., participants were recruited from 4 hospitals) Inclusion/exclusion criteria clearly described It was not clear whether the two groups selected for comparison were similar except for exposure status	Unclear	The exposure was not clearly defined	Unclear	The exposure was not clearly described, nor was it described how it was assessed or across which timeframe it was assessed.	Yes	Multiple confounders were identified	Yes	Controlled for confounding factors in analysis	NA	NA	Yes	A 24-hour recall was used to assess infant feeding status. "EBF cessation was assessed by the question ‘‘Did your child feed only with breast milk during the past 24 hours?’’ Any feeding transitions that occurred were retrospectively recorded. For mothers who had stopped EBF at the time of follow-up interviews, the number of days the mother exclusively breastfed was probed and recorded. Such moth…	No	Mothers were followed up for 3 months	No	Loss to follow up was 21% Since the attrition rate was > 15%, this was not within the acceptable range of attrition and thus it was necessary to investigate attrition bias. The reasons for loss to follow up were described	No	Strategies to address incomplete follow up were not used	Yes	Survival analyses, Cox regression
Bruun et al.	2016	Unclear	All participants were recruited from the same population (i.e., participants were recruited from the same municipality and had the same inclusion criteria, which was general consisting of those who gave birth in the municipality) Inclusion/exclusion criteria clearly described It was not clear whether the two groups selected for comparison were similar except for exposure status	Yes	Exposure (supplementation with infant formula) was assessed through questions via SMS. All mothers were asked the same questions.	Yes	Mothers were asked 3 days after birth a series of questions via SMS which assessed prelacteal feeds at the time of the question and in the past 24 hours: Q1. Do you breastfeed your child? Q2. How many times have you breastfed in the last 24 hours? Q3. Is your child getting any infant formula – either instead of breastfeeding or as a supplement to breastfeeding? Q4. How many times has your child h…	Yes	Multiple confounders were identified	Yes	Controlled for confounding factors in analysis	NA	NA	Yes	BF outcomes were measured each week via SMS using the same infant feeding questions that included breastfeeding in the past 24 hours. Q1. Do you breastfeed your child? Q2. How many times have you breastfed in the last 24 hours? Q3. Is your child getting any infant formula – either instead of breastfeeding or as a supplement to breastfeeding? Q4. How many times has your child had infant formula in…	Yes	Mothers were followed up 34 weeks after delivery	Unclear	SInce the attrition rate for each question varied between < 15% and > 15%, it was difficult to assess whether follow up was complete. The authors described the response rates to questions at each week. No response did not automatically lead to the termination of further questions. If participants did not respond to questions for several consecutive weeks, they were manually excluded from receivin…	Unclear	Loss to follow up was unclear, thus it was unclear whether strategies to address incomplete follow up were needed. It was not specified whether strategies were used to address incomplete follow up	Yes	Logistic regression
Cardoso et al.	2010	Yes	All participants were from the same population Inclusion/exclusion criteria clearly described The two groups selected for comparison had minor differences	Yes	Exposure was clearly defined and measured similarly to assign people to both exposed and unexposed groups	Unclear	The expsoure was measured at the maternity hospital; it was unclear how the exposure was measured	Yes	Multiple confounders were identified	Yes	Controlled for confounding factors in analysis	NA	NA	Unclear	Outcomes were not clearly defined Unclear whether measurement was appropriate	No	Followed up participants one month postpartum	Yes	Loss to follow up was < 5% Since the attrition rate was < 15%, this was within the acceptable range of attrition and thus it was unnecessary to investigate attrition bias	NA	Since the attrition rate was < 15%, it was unnecessary to use strategies to address incomplete follow up	Yes	Logistic regression
Chantry et al.	2014	Unclear	All participants were from the same population (i.e., all participants were from one hospital) Inclusion/exclusion criteria clearly described It was not clear whether the two groups selected for comparison were similar except for exposure status	Unclear	Not quite as clear about the questionnaire and how prelacteal feeding was defined.	Yes	The authors state: "In-hospital formula supplementation was recorded if reported by the mother or documented in the medical record prior to hospital discharge up to 72 hours of age. Mothers were queried at 14, 30 and 60 days by telephone regarding: (1) breastfeeding practices, both since the previous interview and within the past 24 hours, including breastfeeding frequency and use of formula or o…	Yes	Multiple confounders were identified	Yes	Controlled for confounding factors in analysis	NA	NA	Yes	Defined the outcomes based on WHO definitions and how they were measured. Mothers were queried at 14, 30 and 60 days by telephone regarding: breastfeeding practices, both since the previous interview and within the past 24 hours, including breastfeeding frequency and use of formula or other milks/liquids (and reasons)	No	Followed up participants through 60 days postpartum	Unclear	The % loss to follow up was unclear.	Unclear	Loss to follow up was unclear, thus it was unclear whether strategies to address incomplete follow up were needed. It was not specified whether strategies were used to address incomplete follow up	Yes	Logistic regression to calculate ORs; Kleinman's method to estimate ARR and 95% CI from the multiple variable logistic regression models
Dashti et al.	2014	Unclear	All participants were from the same population (i.e., all participants were from the same hospital) Inclusion/exclusion criteria clearly described It was not clear whether the two groups selected for comparison were similar except for exposure status	Unclear	The same questionnaire was administered to both groups. The exposure variable of prelacteal feeding was well defined but it wasn't described how it was measured.	Unclear	The exposure variable of prelacteal feeding was well defined but it was not described how it was measured or when.	Yes	Multiple confounders were identified	Yes	Controlled for confounding factors in analysis	NA	NA	Unclear	The WHO definitions were used but the questions used to measure the outcomes were not described. Thus, unclear whether measurement was appropriate.	Yes	Follow-up of 26 weeks postpartum	No	About 21% of participants dropped out (of 373 mothers who completed the baseline quesitonnaire, 80 dropped out prior to completing the final follow-up interview at 26 weeks) Since the attrition rate was > 15%, this was not within the acceptable range of attrition and thus it was necessary to investigate attrition bias. Reasons for loss to follow up were not described or explored	Yes	Strategies to address incomplete follow up were used	Yes	Cox regression
Demirci et al.	2017	Unclear	All participants were from the same population (i.e., all participants were from the same hospital) Inclusion/exclusion criteria clearly described It was not clear whether the two groups selected for comparison were similar except for exposure status	Yes	Prelacteal information was mentioned as in hospital formula and was extracted from medical records. It is assumed nurses were recording formula use in standard ways.	Yes	Obtained from hospital records	No	Confounders were not identified	No	Did not use strategies to deal with confounding factors	NA	NA	Unclear	No clear definition of BF outcomes were provided Women measured feeding information into an app so it was real time data.	No	Examined EBF at 2 wks postpartum	No	Loss to follow up was about 30% Since the attrition rate was > 15%, this was not within the acceptable range of attrition and thus it was necessary to investigate attrition bias. Reasons for loss to follow up were not described or explored	No	Strategies to address incomplete follow up were not used	No	Binary logistic regression
Dennis et al.	2019	Unclear	All participants were from the same population (i.e., all participants were from hospitals and centers within the same area) Inclusion/exclusion criteria clearly described It was not clear whether the two groups selected for comparison were similar except for exposure status	Yes	Measured across all participants and described how it was measured.	No	Prelacteals were measured by asking mothers at 1 months if infant was provided fluids other than breastmilk in hospital (yes/no). Given that it was retrospective from a month away, suggests may not be reliable.	Yes	Multiple confounders were identified	Yes	Controlled for confounding factors in analysis	NA	NA	Unclear	Clear definition The questions used to measure the outcomes were not described.	Yes	Follow-up until 6 months postpartum	No	Since the attrition rate was > 15%, this was not within the acceptable range of attrition and thus it was necessary to investigate attrition bias. Did explore missing data, but reasons people dropped out not well described	No	Strategies to address incomplete follow up were not used	Yes	Logistic regression, GLMM
Feinstein et al.	1986	Unclear	All participants were from the same population (i.e., all participants were from the same hospital) Inclusion/exclusion criteria not clearly described It was not clear whether the two groups selected for comparison were similar except for exposure status	Yes	Formula supplementation in the hospital was abstracted from hospital charts so it is assumed formula measurement was standardized across nurses within the hospital	Yes	Formula supplementation in the hospital was abstracted from hospital charts	No	Confounders were not identified	No	Did not use strategies to deal with confounding factors	NA	NA	Unclear	Used a clear definition Questions used to measure the outcomes were not described	No	Followed through 4 months postpartum	Yes	Loss to follow up was 6% Since the attrition rate was < 15%, this was within the acceptable range of attrition and thus it was unnecessary to investigate attrition bias.	NA	Since the attrition rate was < 15%, it was unnecessary to use strategies to address incomplete follow up	No	Bivariate analyses
Forster et al.	2006	Unclear	All participants were from the same population (i.e., all participants were from the same hospital) Inclusion/exclusion criteria clearly described Data from a RCT were combined across groups because of lack of difference in BF initiation and outcomes between groups. No significant differences were found between those at recruitment and those at followup but differences between exposure groups wer…	Unclear	The same questionnaire was administered to both groups. The exposure variable of prelacteal feeding was not well defined nor was it clear if hospital medical records were used to obtain feeding information.	Unclear	The exposure variable of prelacteal feeding was not well defined nor was it described how it was measured or when. It was also not clear if hospital medical records were used to obtain feeding information for the exposure.	Yes	Multiple confounders were identified	Yes	Controlled for confounding factors in analysis	NA	NA	Unclear	No clear definition of BF outcomes were provided Questions used to measure the outcomes were not described BF outcomes were measured at birth and 6 months using questionnaires.	Yes	Primary and secondary outcomes were collected in the hospital and then at 6 months postpartum.	Yes	Loss to follow up was 10% Since the attrition rate was < 15%, this was within the acceptable range of attrition and thus it was unnecessary to investigate attrition bias	NA	Since the attrition rate was < 15%, it was unnecessary to use strategies to address incomplete follow up	Yes	Multivariate logistic regression
Gray-Donald et al.	1985	Yes	All participants were from the same population (i.e., all participants were from the same hospital) Inclusion/exclusion criteria clearly described It was clear that the two groups selected for comparison were similar except for exposure status. The authors stated, "The pretrial (February to May 1982) comparison was undertaken to ensure that there were no differences between the two nurseries in e…	Yes	Maternal and infant medical records were used for extraction. Information "concerning the delivery and the number and volume of all formula and glucose water feedings" was extracted.	Unclear	Based on medical record data; definition of exposure not clearly described	No	Confounders were not identified	No	Did not use strategies to deal with confounding factors	NA	NA	Unclear	Clear definition How BF outcomes were measured was not described	No	Participants were followed through 9 weeks	Yes	Loss to follow up was 7% Since the attrition rate was < 15%, this was within the acceptable range of attrition and thus it was unnecessary to investigate attrition bias. Did determine reasons for loss to follow up and assessed whether there were differences between groups.	NA	Since the attrition rate was < 15%, it was unnecessary to use strategies to address incomplete follow up	No	Bivariate analyses
Hayek et al.	2019	Unclear	All participants were from the same population (i.e., all participants were from the same hospital) Inclusion/exclusion criteria clearly described It was not clear whether the two groups selected for comparison were similar except for exposure status	Yes	Data collected via questionnaire Prelacteals were assessed at birth and asked mother whether formula milk, pacifier and/or water were offered to the infant in the hospital.	Yes	Mothers self-report of prelacteals were gathered at birth though the administration of questionnaire asking whether formula was offered in the hospital.	Yes	Multiple confounders were identified	Yes	Controlled for confounding factors in analysis	NA	NA	Unclear	Clear definition How BF outcomes were measured was not described	Yes	Participants followed through 24 months	No	Loss to follow up was 38% at the 2-month follow up and increased at subsequent follow up time points. Since the attrition rate was > 15%, this was not within the acceptable range of attrition and thus it was necessary to investigate attrition bias. Reasons for loss to follow up were not described or explored	Yes	Strategies to address incomplete follow up were used	Yes	Time ratios from accelerated failure time (AFT) model that adjusted for covariates
Hossain et al.	1992	No	All participants were recruited from the same population (i.e.. infants were enrolled from selected villages in the same community) Inclusion/exclusion criteria clearly described There were some differences identified between those that gave prelacteals and those that didn't (previously living with children, season, birth attendant, duration of labor)	Yes	The same questionnaire was administered to both groups. Prelacteal feeding was clearly defined as the administration of any foods or drinks to the infant before the first breastfeed, and was measured using a common food item checklist.	Unclear	The exposure variable of prelacteal feeding was well defined and was measured by using a common food item checklist. However, it wasn't clear what the items in the checklist were or across which timeframe the questions were asked.	No	Multiple confounders were identified, but not for the analyses focused on prelacteals and BF outcomes	No	Did not use strategies to deal with confounding factors	NA	NA	Unclear	Clear definitions Measurement was unclear	Yes	Participants were followed through 47 weeks	Unclear	The % loss to follow up was unclear.	Unclear	Loss to follow up was unclear, thus it was unclear whether strategies to address incomplete follow up were needed. It was not specified whether strategies were used to address incomplete follow up	No	Bivariate analyses
Hossain et al.	1994	Unclear	All participants were recruited from the same population (i.e., all participants were recruited from four villages) Inclusion/exclusion criteria clearly described It was not clear whether the two groups selected for comparison were similar except for exposure status	Yes	The same questionnaire was administered to both groups. Prelacteal feeding was clearly defined as the administration of any foods or drinks to the infant before the first breastfeed, and was measured using a common food item checklist.	Unclear	The exposure variable of prelacteal feeding was well defined and was measured by using a common food item checklist. However, it wasn't clear what the items in the checklist were or across which timeframe the questions were asked.	Yes	Multiple confounders were identified	Yes	Controlled for confounding factors in analysis	NA	NA	Unclear	Clear definitions Measurement was unclear	Yes	Participants were followed up through 47 weeks.	Unclear	The % loss to follow up was unclear.	Unclear	Loss to follow up was unclear, thus it was unclear whether strategies to address incomplete follow up were needed. It was not specified whether strategies were used to address incomplete follow up	Yes	Multivariate logistic regression
Hruschka et al.	2003	Unclear	All participants were from the same population (i.e, all participants were recruited from four communities), though there were socio-demographic differences between communities Inclusion/exclusion criteria were not clearly described It was not clear whether the two groups selected for comparison were similar except for exposure status	Yes	Exposure data was collected from a subsample of women and those were only used in this analysis. Data collection was done in the same way via a recall of feeding.	Unclear	How the exposure variable preonset suppmentation was measured was not clearly described	Yes	Multiple confounders were identified	Yes	Controlled for confounding factors in analysis	NA	NA	Unclear	Clear definition How BF outcomes were measured was not described	Yes	Participants followed up beyond 6 months after delivery	Yes	Loss to follow up was < 15% Since the attrition rate was < 15%, this was within the acceptable range of attrition and thus it was unnecessary to investigate attrition bias	NA	Since the attrition rate was < 15%, it was unnecessary to use strategies to address incomplete follow up	Yes	Cox regression
Lakati et al.	2010	No	Although mothers were recruited from 5 maternity hospitals in Narobi with the same inclusion criteria, the two groups (prelacteals vs no prelacteals) differed significantly between hospital, maternal age group, highest level of education, and delivery method. Sample size was different between hospitals (38.6% of sample in hospital 1 vs 2% of the sample in hospital 5).	Unclear	All data were collected via the same questionnaire. However, the exposure was not clearly defined nor was it clearly described how it was measured.	Unclear	It was not clearly described when exposure of prelacteal feeding was measured or how it was measured.	Yes	Multiple confounders were identified	Yes	Controlled for confounding factors in analysis	NA	NA	Unclear	WHO breastfeeding definitions were used However, the way breastfeeding outcomes were measured and the time frame across when they were measured was not described.	Yes	Participants followed up 6 months after delivery	Unclear	There was no description of the % of participants that were withdrawn from the study or the final number of participants that completed the follow-up. Information was provided on some subjects who were lost during follow-up with reasons given.	Unclear	Loss to follow up was unclear, thus it was unclear whether strategies to address incomplete follow up were needed. It was not specified whether strategies were used to address incomplete follow up	Yes	Multivariate logistic regression
Martin-Calama et al.	1997	Yes	All participants were from the same population (i.e., mothers were recruited from the same hospital) Inclusion/exclusion criteria clearly described It was clear that the two groups selected for comparison were similar except for exposure status. Specifically, both groups were compared for differences and no significant differences were found between groups.	NA	RCT in which infants were randomly assigned to glucose water group or nonglucose water group. Therefore, there was no assessment to determine exposure for group assignment.	N/A	RCT in which infants were randomly assigned to glucose water group or nonglucose water group. Therefore, there was no assessment to determine exposure for group assignment.	No	Confounders were not identified	No	Did not use strategies to deal with confounding factors	NA	NA	No	No clear definition How BF outcome was measured was not described; but mothers were asked about duration at an interview when infants were 5 months old. This introduces recall bias about when EBF stopped.	No	Followed up through 20 weeks postpartum	Yes	Since the attrition rate was < 15%, this was within the acceptable range of attrition and thus it was unnecessary to investigate attrition bias.	NA	Since the attrition rate was < 15%, it was unnecessary to use strategies to address incomplete follow up	No	Bivariate analyses
McCoy et al.	2020	Yes	All participants were from the same population (i.e., data from the WIC database was used) Inclusion/exclusion criteria clearly described In the matched sample, it was clear that the two groups selected for comparison were similar except for exposure status. Specifically, both groups were compared for differences and no significant differences were found between groups.	Yes	"The main exposure of interest, IHFF, signified that a breastfed infant had been fed formula during the postpartum hospital stay. A question on “first time formula/other given to infant (meds ok)” was asked during the infant’s initial certification appointment. Responses of “BF [breastfed] & formula given in the hospital” were coded as IHFF = 1, responses of “breast milk only since birth” and “BF…	Yes	Prelacteals were defined and assessed using a question during infant intake where mothers were asked when the “first time formula/other given to infant (meds ok)” Responses of “BF [breastfed] & formula given in the hospital” were coded as IHFF = 1, responses of “breast milk only since birth” and “BF & formula given after discharge” were coded as IHFF = 0.	Yes	Multiple confounders were identified	Yes	Used propensity score matching	NA	NA	Unclear	Clear definition However, it wasn't clear how BF was assessed (i.e., what questions were asked).	Unclear	It wasn't clear how long follow-up was.	Unclear	The % loss to follow up was unclear.	Unclear	Loss to follow up was unclear, thus it was unclear whether strategies to address incomplete follow up were needed. It was not specified whether strategies were used to address incomplete follow up	Yes	Cox regression
McDonald et al.	2010	Unclear	All participants were from the same population (i.e., women were recruited from one hospital) Inclusion/exclusion criteria clearly described It was not clear whether the two groups selected for comparison were similar except for exposure status	Yes	Mothers were asked at 2 and 6 months postpartum when they began giving artificial milk supplementation or when they stopped BF. Mothers completed BF diaries each week for the first 2 months and then monthly. The date of first time supplementation occurred was crosschecked between both questionnaire and diaries.	Yes	Supplementation and BF data were obtained from two sources, questionnaire and breastfeeding diaries. The BF diaries were collected weekly, with each day reflecting what the baby ate that day. Since it was recorded in real time and cross validated with the questionnaire data, it was considered reliable and valid.	Yes	Multiple confounders were identified	Yes	Controlled for confounding factors in analysis	NA	NA	Yes	Clear definition based Labbok et al., 1990 BF outcomes were obtained in the same way as the exposure via questionnaires and breastfeeding diaries. It was clear how BF outcome was measured and when it was measured.	Yes	Followed women through 6 months	Yes	Loss to follow up was 2.8% Since the attrition rate was < 15%, this was within the acceptable range of attrition and thus it was unnecessary to investigate attrition bias.	NA	Since the attrition rate was < 15%, it was unnecessary to use strategies to address incomplete follow up	Yes	Logistic regression
McKinney et al.	2016	Unclear	Participants were recruited from the same population (i.e., participants were recruited from low-income populations in three cities) Inclusion/exclusion criteria not clearly described It was not clear whether the two groups selected for comparison were similar except for exposure status	Yes	Medical records were used across hospitals to obtain data on whether formula was introduced during the hospital stay. It is assumed formula measurement was standardized across nurses across hospitals.	Yes	Since medical records were used across hospitals to obtain data on whether formula was introducted during the hospital stay and it is assumed the measurement of formula was standardized, it was assumed that it was measured in a valid and reliable way.	Yes	Multiple confounders were identified	Yes	Controlled for confounding factors in analysis	NA	NA	Unclear	Clear definition It was clear when it was measured. However, it wasn't clear how it was measured.	Yes	Followed women through 6 months postpartum	Unclear	Missing data were described; unclear whether missing data was due to loss to follow up or other reasons. The % loss to follow up was unclear.	Yes	Multiple imputation was used to address missing data	Yes	HLM mediation analyses
Parry et al.	2013	Unclear	All participants were from the same population (i.e., mothers were recruited from one hospital) Inclusion/exclusion criteria clearly described It was not clear whether the two groups selected for comparison were similar except for exposure status	Unclear	All mothers had hospital feeding data collected in the first 24 hours and then up until hospital discharge or 48 hours. However, it wasn't clear what infant feeding data was collected, how prelacteals was defined and identified.	Yes	Data was collected in a systematic way immediately after birth. All mothers had hospital feeding data collected in the first 24 hours and then up until hospital discharge or 48 hours (i.e. if the infant was discharged before 48 hours but had not received any infant formula or other liquids up to that point, he or she was classified as exclusively BF.)	Yes	Multiple confounders were identified	Yes	Controlled for confounding factors in analysis	NA	NA	Unclear	BF was clearly definited However, it wasn't clear how it was measured or when it was measured.	Yes	Mothers were followed up for 12 months or until they stopped BF	Yes	Loss to follow up was 12% Since the attrition rate was < 15%, this was within the acceptable range of attrition and thus it is unnecessary to investigate attrition bias.	NA	Since the attrition rate was < 15%, it was unnecessary to use strategies to address incomplete follow up	Yes	Multivariate cox regression
Patil et al.	2015	Unclear	In this eight country study, the baseline characteristics suggest that there were differences in maternal and child characteristics between countries. For example, the % of those who had maternal education 0-5 years ranged from 1.5% to 64.1%. However, the characteristics of exposed and unexposed groups were not compared. Accordingly, it was not clear whether the two groups selected for comparison…	Unclear	Prelacteal feeding was clearly defined as anything fed to the newborn before they were breastfed for the first time. It wasn't clear how prelacteals were measured.	Unclear	Prelacteal feeding was clearly defined as anything fed to the newborn before they were breastfed for the first time. It wasn't clear how or when prelacteals were measured	Yes	Multiple confounders were identified	Yes	Controlled for confounding factors in analysis	NA	NA	Yes	Clear definitions It was clear how outcomes were measured and when they were measured.	Unclear	Study used data from birth through 1 month but participants were followed up for 24 months.	Yes	Loss to follow up was 4% Since the attrition rate was < 15%, this was within the acceptable range of attrition and thus it was unnecessary to investigate attrition bias.	NA	Since the attrition rate was < 15%, it was unnecessary to use strategies to address incomplete follow up	Yes	Multivariate logistic regression
Qiu et al.	2010	Unclear	Recruitment was limited to three hospitals specifically selected to be representative of the healthcare facilities of city, suburban, and rural areas. Random selection of mothers was adopted in the larger facilities (however it wasn't clear which this was or how many) to try to make the sample more random. Inclusion/exclusion criteria clearly described The characteristics of exposed and unexposed…	Unclear	Data from all participants were collected via the same valid and reliable questionnaire. However, the exposure was not clearly defined nor was it clearly described how the exposure was measured.	Unclear	Questionnaire was based on validated and reliable instruments that have been extensively used in cohort studies on breastfeeding in China and other countries. The questionnaire was translated and backtranslated by professionals. Appropriateness and cultural relevance were confirmed via focus groups. (see collection of data section) However, the specific questions asked to measure prelacteal feeds…	Yes	Multiple confounders were identified	Yes	Controlled for confounding factors in analysis	NA	NA	Unclear	The BF outcomes were clearly defined and were based on those definitions used in a previous study. However, while it was documented that a valid and reliable instrument was used, there wasn't any description about how the outcome was measured or over what time period.	Yes	Mothers were followed through 6 months postpartum	Unclear	There was no description of the % of the final number of participants that completed the follow-up.	Unclear	Loss to follow up was unclear, thus it was unclear whether strategies to address incomplete follow up were needed. It was not specified whether strategies were used to address incomplete follow up	Yes	Bivariate analyses, Kaplain-Meier method and log-rank test
Qiu et al.	2007	Unclear	All participants were recruited from the same population (i.e., participants were recruited from one hospital) Inclusion/exclusion criteria not clearly described There were a few differences in demographic characteristics based on prelacteal feeding (prelacteals vs no prelacteals) but it was only across NICU admissions and maternal education. The rest of the factors (12) did not differ between gr…	Unclear	Data from all participants were collected via the same valid and reliable questionnaire. However, the exposure was not clearly defined nor was it clearly described how the exposure was measured.	Unclear	There wasn't a clear definition of prelacteal feeding. Additionally, it was not clearly described when exposure of prelacteal feeding was measured or how it was measured.	Yes	Multiple confounders were identified	Yes	Controlled for confounding factors in analysis	NA	NA	Unclear	The BF outcome was defined clearly However, it wasn't described how it was measured except to say that it was measured using a reliable and valid questionnaire.	Yes	Mothers were interviewed until their infants were 6 months of age	Unclear	The % loss to follow up was unclear.	Unclear	Loss to follow up was unclear, thus it was unclear whether strategies to address incomplete follow up were needed. It was not specified whether strategies were used to address incomplete follow up	Yes	Logistic regression
Raghavan et al.	2014	Unclear	All participants were from the same population (i.e., women were recruited from one hospital) Inclusion/exclusion criteria clearly described It was not clear whether the two groups selected for comparison were similar except for exposure status	Unclear	Mothers were enrolled within 48 hours of delivery and asked if prelacteal feeds were given and if BM substitutes were given. It wasn't clear though if information was provided to the mother to help her distinguish between prelacteals and BMS. There wasn't a definition of these provided.	Unclear	Mothers were enrolled within 48 hours of delivery and asked if prelacteal feeds were given and if BM substitutes were given. Since there wasn't a definition of these provided, it wasn't clear if these were asked in a standard manner.	Yes	Multiple confounders were identified	Yes	Controlled for confounding factors in analysis	NA	NA	Unclear	The outcome was defined according to standard definitions but it wasn't clear how the outcome was measured.	No	Mothers were followed up to 6 weeks.	No	Loss to follow up was 22% Since the attrition rate was > 15%, this was not within the acceptable range of attrition and thus it was necessary to investigate attrition bias. Reasons for loss to follow up were not described or explored	No	Strategies to address incomplete follow up were not used	Yes	Multivariate logistic regression
Raheem et al.	2014	Unclear	All participants were from the same population (i.e., all participants were recruited from antenatal clinics in two hospitals in the capital of the Maldives) Inclusion/exclusion criteria clearly described It was not clear whether the two groups selected for comparison were similar except for exposure status	Unclear	The same questionnaire was administered to both groups. The exposure (prelacteal feeding) was clearly defined ‘‘any liquid or solid received before breast milk from the mother or a wet nurse, or expressed breast milk with the exceptions of drops or syrups consisting of vitamins, mineral supplements and medicines as the first feed." However, it wasn't clear how it was measured.	Unclear	It was described that, at 1 month after delivery the mothers were asked questions using the breastfeeding questionnaire, which includes questions on mother–infant bonding, knowledge, attitude, time breastfeeding was initiated, and factors associated with breastfeeding, including prelacteal feeding. However, the specific questions used to measure prelacteal feeding were not clearly described. Howe…	Yes	Multiple confounders were identified	Yes	Controlled for confounding factors in analysis	NA	NA	Unclear	BF and complementary feeding definitions were well defined and consistent with WHO definitions. However, while it stated that a valid and reliable questionnaire was used and cites it, there was no description of how BF outcomes were measured and which time period they were measured over.	Yes	Mothers followed up after birth at 4 weeks, 3 months, and 6 months	Yes	Loss to follow up was 4% Since the attrition rate was < 15%, this was within the acceptable range of attrition and thus it was unnecessary to investigate attrition bias.	NA	Since the attrition rate was < 15%, it was unnecessary to use strategies to address incomplete follow up	Yes	Multivariate logistic regression
Rasheed et al.	2009	Unclear	It was not clear how participants were recruited and whether they were from the same population. It was not clear whether the two groups selected for comparison were similar except for exposure status. Inclusion/exclusion criteria clearly described	Unclear	The same questionnaire was administered to both groups. However, the exposure variable of prelacteal feeding was not well defined nor was it described how it was measured.	Unclear	The exposure variable of prelacteal feeding was not well defined nor was it described how it was measured or when.	Yes	Multiple confounders were identified	Yes	Controlled for confounding factors in analysis	NA	NA	Unclear	The outcomes were well defined and it was clear that the outcomes were determined based on food consumption data collected across the first or 2nd two week period of the previous month. However, it wasn't specified whether the assessments used were valid and reliable for the population.	Yes	The data reported for the BF trajectories were reported through 6 months postpartum.	Unclear	The % loss to follow up was unclear.	Unclear	Loss to follow up was unclear, thus it was unclear whether strategies to address incomplete follow up were needed. It was not specified whether strategies were used to address incomplete follow up	Yes	Multivariate logistic regression
Richard et al.	2021	Unclear	In this eight country study, the baseline characteristics suggest that there were differences in maternal and child characteristics between countries. For example, monthly household income ranged from $14 -$395. Inclusion/exclusion criteria clearly described It was not clear whether the two groups selected for comparison were similar except for exposure status	Unclear	Prelacteal feeding was clearly defined as anything fed to the newborn before they were breastfed for the first time based on the past 24 hours. However, it wasn't clearly described how prelacteal feeding was measured.	Unclear	Prelacteal feeding was collected retrospectively within 17 days after birth. However, it wasn't clearly described how prelacteal feeding was measured.	Yes	Multiple confounders were identified	Yes	Controlled for confounding factors in analysis	NA	NA	Yes	Clear definition It was clear how outcomes were measured and when they were measured (i.e., past 24 hours)	Yes	Participants were followed up for 24 months and data were collected through surveillance data and monthly data, which was long enough for the BF outcomes to be assessed. In these analyses, they examined data from birth to 6 months of age.	Unclear	The % loss to follow up was unclear.	Unclear	Loss to follow up was unclear, thus it was unclear whether strategies to address incomplete follow up were needed. It was not specified whether strategies were used to address incomplete follow up	Yes	Cox regression
Samuels et al.	1985	Unclear	All participants were from the same population (i.e., data from Kaiser was used) Inclusion/exclusion criteria not clearly described It was not clear whether the two groups selected for comparison were similar except for exposure status	Unclear	Data were obtained from maternity records, nursing notes and infant nursery records at birth as well as pediatric records. There was no definition of the exposure nor was there any information on how it was measured.	Unclear	Data were collected from maternity records, nursing notes and infant nursery records at birth; however, it was unclear whether data on infant feeding was obtained. Also, there was no definition of the exposure nor was there any information on how it was measured.	Yes	Multiple confounders were identified	Yes	Controlled for confounding factors in analysis	NA	NA	No	Chart entries at pediatric visits were used to assess the outcome. However, there was no definition of the outcome nor was there any information on how it was measured. In addition, the author acknowledges that the accuracy of the data was limited to the accuracy of the mothers self-report and the physician.	No	Followed up through 4 months postpartum	Yes	Although attrition rate was not reported, loss to follow up was < 15%. Since the attrition rate was < 15%, this was within the acceptable range of attrition and thus it was unnecessary to investigate attrition bias.	NA	Since the attrition rate was < 15%, it was unnecessary to use strategies to address incomplete follow up	Yes	Chi-square and discriminant analyses
Semenic et al.	2008	Unclear	All participants were from the same population (i.e., three hospitals) Inclusion/exclusion criteria clearly described It was not clear whether the two groups selected for comparison were similar except for exposure status	Yes	Mothers were assessed for prelacteals (specifically in-hospital use of formula supplements (yes/no and reasons)) via a questionnaire administered in hospital.	Yes	Questionnaire assessed in-hospital use of formula supplements (yes/no and reasons) Data were collected between 24 and 72 hours post-birth.	Yes	Multiple confounders were identified	Yes	Controlled for confounding factors in analysis	NA	NA	No	Clear definition (adapted from Labbok definition) Period of recall unclear	Yes	Followed up through 6 months	Yes	Loss to follow up was 12%. Since the attrition rate was < 15%, this was within the acceptable range of attrition and thus it was unnecessary to investigate attrition bias.	NA	Since the attrition rate was < 15%, it was unnecessary to use strategies to address incomplete follow up	Yes	Cox regression
Sheehan et al.	1999	Unclear	All participants were from the same population (i.e., three hospitals) Inclusion/exclusion criteria clearly described It was not clear whether the two groups selected for comparison were similar except for exposure status	Unclear	It wasn't clear how prelacteals were defined or measured.	Unclear	It wasn't clear how prelacteals were defined or measured.	No	Confounders were not identified	No	Did not use strategies to deal with confounding factors	NA	NA	Unclear	BF outcomes were obtained via telephone survey at 6-8 weeks postpartum but it wasn't clear how these outcomes were defined nor the period of recall	No	Followed up through 6 - 8 weeks postpartum	No	Loss to follow up was 23%. Since the attrition rate was > 15%, this was not within the acceptable range of attrition and thus it was necessary to investigate attrition bias. Reasons for loss to follow up were described.	Unclear	It was not specified whether strategies were used to address incomplete follow up	No	Chi-square and unadjusted logistic regression
Sheehan et al.	1999	Unclear	All participants were from the same population (i.e., one hospital) Inclusion/exclusion criteria not clearly described It was not clear whether the two groups selected for comparison were similar except for exposure status	Unclear	It wasn't clear how prelacteals were defined or measured.	Unclear	It wasn't clear how prelacteals were defined or measured.	No	Confounders were not identified	No	Did not use strategies to deal with confounding factors	NA	NA	Unclear	Clear definition (i.e., definition of Labbok and Krasovec (1990)) was applied. BF duration was assessed every 4 weeks but the questions used to assess BF duration were not described.	Yes	Data on BF were collected every four weeks up to 25 weeks postpartum or until breast feeding ceased	Yes	Since the attrition rate was < 15%, this was within the acceptable range of attrition and thus it was unnecessary to investigate attrition bias.	NA	Since the attrition rate was < 15%, it was unnecessary to use strategies to address incomplete follow up	No	Bivariate analyses
Sheehan et al.	2006	Unclear	All participants were from the same population (i.e., mothers were recruited across 5 sites) Inclusion/exclusion criteria clearly described It was not clear whether the two groups selected for comparison were similar except for exposure	Yes	Prelacteals defined as infant receiving formula in the hospital Assessed via self-administered questionnaires at discharge	Unclear	It was unclear how this exposure was measured - i.e., what question was asked to measure expsoure.	Yes	Multiple confounders were identified	Yes	Controlled for confounding factors in analysis	NA	NA	Unclear	BF continuation rates were clearly defined. However, it wasn’t clear how these outcomes were measured.	No	Followed up through 4 weeks postdischarge	No	Loss to follow up ranged from 17% - 38% Since the attrition rate was > 15%, this was not within the acceptable range of attrition and thus it was necessary to investigate attrition bias. Reasons for loss to follow up were not described or explored	No	Strategies to address incomplete follow up were not used	Yes	Multivariate logistic regression
Tarrant et al.	2015	Unclear	All participants were from the same population (i.e., mothers were recruited from 4 hospitals) Inclusion/exclusion criteria clearly described It was not clear whether the two groups selected for comparison were similar except for exposure	Unclear	While it was described that infant feeding information was obtained during the hospital stay, it didn't provide details on what information was collected nor how prelacteals was described or measured.	Unclear	While it was described that infant feeding information was obtained during the hospital stay, it didn't provide details on the type of feeding data obtained or how it was measured.	Yes	Multiple confounders were identified	Yes	Controlled for confounding factors in analysis	NA	NA	Yes	EBF was defined based on the WHO definition. Participants were asked about the amount and type of feedings given to the infant in the 24 h period before the interview. Asked at 1, 2, 3, 6, 9, and 12 months postpartum or until the participant stopped breastfeeding completely	Yes	Follow-up was conducted until 12 months or until the mother stopped BF.	Yes	Since the attrition rate was < 15%, this is within the acceptable range of attrition and thus it is unnecessary to investigate attrition bias.	NA	Since the attrition rate was < 15%, it was unnecessary to use strategies to address incomplete follow up	Yes	Kaplan-Meier Survival curves, Cox regression
Vehling et al.	2018	Unclear	Unclear whether participants were from the same population Inclusion/exclusion criteria clearly described It was not clear whether the two groups selected for comparison were similar except for exposure	Yes	Feeding was recorded by nursing staff using a standardized questionnaire "Breastfeeding in hospital was defined as exclusive (breastfeeding without formula supplementation), partial (breastfeeding with formula supplementation), or none (no breastfeeding)."	Yes	"Birth characteristics and newborn feeding in hospital were recorded by nursing staff using a standardized questionnaire. These data were validated against hospital records by retrospective chart review for a subset of participants (n = 847), demonstrating strong agreement for breastfeeding (98.3% agreement), and formula supplementation (87.6% agreement)."	Yes	Multiple confounders were identified	Yes	Controlled for confounding factors in analysis	NA	NA	Unclear	BF outcomes were well defined but weren't fully following the WHO definitions. Furthermore, while they were assessed long term (until 24 months) it wasn't clear what questions were asked to assess BF outcomes.	Yes	Follow-up was conducted until 24 months or until the mother stopped BF.	Unclear	Loss to follow up not described	Unclear	Loss to follow up was unclear, thus it was unclear whether strategies to address incomplete follow up were needed. It was not specified whether strategies were used to address incomplete follow up	Yes	Cox regression
Weisband et al.	2017	Unclear	All participants were from the same population Inclusion/exclusion criteria clearly described It was not clear whether the two groups selected for comparison were similar except for exposure	Yes	Prelacteal feeding was well-defined and it was specified how it was measured, which was described as "Infants who had ever breastfed were considered to have received hospital supplementation if they were not exclusively breastfed during the hospital stay, by using the following question from the neonatal questionnaire: ‘‘While you were in the hospital or birth center, was your baby fed water, for…	Yes	Specified the question that was asked and that it was asked at the neonatal questionnaire	Yes	Multiple confounders were identified	Yes	Controlled for confounding factors in analysis	NA	NA	Unclear	The BF outcome was clearly described. However, it wasn't clear how often this was asked and at what time intervals (i.e., mothers were assessed 10 times over a year period, but it wasn't clear when and over what time they needed to remember.	Yes	Followed up through 1 year postpartum	Unclear	Loss to follow up not described	Unclear	Loss to follow up was unclear, thus it was unclear whether strategies to address incomplete follow up were needed. It was not specified whether strategies were used to address incomplete follow up	Yes	Multivariable linear regression
Zakarija-Grkovic et al.	2016	Unclear	All participants were from the same population (i.e., mothers were recruited from one hospital) Inclusion/exclusion criteria clearly described It was not clear whether the two groups selected for comparison were similar except for exposure	Yes	Information related to in hospital supplementation was obtained via nurses recording what the child ate at the hospital plus maternal questions about infant supplementation prior to discharge.	Yes	Nurses recorded everything the infant ate in the hospital prior to discharge. Infant supplementation was also obtained via maternal self-report using the WHO Questionnaire/Interview for Mothers. Mothers were interviewed prior to discharge.	Yes	Multiple confounders were identified	Yes	Controlled for confounding factors in analysis	NA	NA	Yes	BF outcomes were defined using the WHO definitions. They were measured by asking the mother "whether their baby had received breast milk, any other fluids or food in the previous 24 h and 7 days. If they were no longer breastfeeding, information was sought on the timing and reason for stopping breastfeeding." These were assessed via hospital records (during hospitalization) and maternal self repo…	Yes	Followed up through 24 months postpartum	Unclear	Loss to follow up not described	Unclear	Loss to follow up was unclear, thus it was unclear whether strategies to address incomplete follow up were needed. It was not specified whether strategies were used to address incomplete follow up	Yes	Multivariate logistic regression
Zarshenas et al.	2020	Unclear	All participants were from the same population (i.e., mothers were recruited from one hospital) Inclusion/exclusion criteria clearly described It was not clear whether the two groups selected for comparison were similar except for exposure	Yes	Assessed via questionnaire Prelacteals defined as whether infant was given a prelacteal feed of formula while in the hospital	Unclear	Prelacteal feed of formula in the hospital was the exposure, however it wasn't clearly defined nor was it clear how or when it was measured.	Yes	Multiple confounders were identified	Yes	Controlled for confounding factors in analysis	NA	NA	Unclear	BF outcomes were defined using the WHO definitions. They were assessed in baseline and follow-up questionnaire. The questions asked mothers about their "current feeding method and, if relevant, the age of their infant, in weeks, when they had first received infant formula, other beverages (e.g., water, juice, animal milks)complementary foods, or when they had stopped breastfeeding. These data wer…	Yes	Follow-up was conducted until 26 weeks (6 months) postpartum.	Yes	Loss to follow up was 5.7% Since the attrition rate was < 15%, this was within the acceptable range of attrition and thus it was unnecessary to investigate attrition bias.	NA	Since the attrition rate was < 15%, it was unnecessary to use strategies to address incomplete follow up	Yes	Cox regression
